# Supplementary material for: Graph Neural Networks for Medical Imaging Analysis and Biological Data: Integrating Topology, Geometry, Radiomics, and Generative AI
Source: Bioengineering (Basel). 2026 May 29;13(6):638. doi: 10.3390/bioengineering13060638 (PMC13295888; doi:10.3390/bioengineering13060638)
Supplement: Supplementary file 1 [file bioengineering-13-00638-s001.zip]

Archive with 1 entries (1 files):
- bioengineering-4310208-supplementary.pdf
